# Supplementary material for: Quality control practices in FMRI analysis: Philosophy, methods and examples using AFNI
Source: Front Neurosci. 2023 Jan 30;16:1073800. doi: 10.3389/fnins.2022.1073800 (PMC9922690; doi:10.3389/fnins.2022.1073800)
Supplement: Supplementary file 1 [file Table_1.XLSX]

## Sheet: clean_eval
SUBJECT	include	exclude	uncertain	APQUANT warns	APQUANT exclusion	APQUAL exclusion	APQUAL comments	GUI comments
sub-101		X		APQUANT.warn('global correlation (GCOR)')	APQUANT.excl('censor fraction'), APQUANT.excl('flip guess')	APQUAL.warns.flip(verified)
sub-102			X				APQUAL.vstat.quality(low/missing vis network corr)	GUI.instacorr(odd non-physiological patterns)
sub-103	X						APQUAL.regr.corr_brain-quality(large area of high corr)
sub-104		X			APQUANT.excl('censor fraction')
sub-105	X			APQUANT.warn('censor fraction')			APQUAL.vstat.quality(low/missing vis network corr)
sub-106		X		APQUANT.warn('global correlation (GCOR)')	APQUANT.excl('censor fraction')		APQUAL.regr.corr_brain-quality(large area of high corr)
sub-107			X	APQUANT.warn('censor fraction')			APQUAL.vorig.EPI(ringing feature), APQUAL.regr.TSNR_final-loss(frontal, vis cort)
sub-108	X
sub-109	X						APQUAL.regr.TSNR_final-artifact(low regions, perhaps ghosting)
sub-110			X	APQUANT.warn('global correlation (GCOR)'), APQUANT.warn('TSNR average')			APQUAL.vstat.quality(high corr beyond networks), APQUAL.regr.corr_brain-quality(large area of high corr)
sub-111		X		APQUANT.warn('global correlation (GCOR)'), APQUANT.warn('TSNR average')	APQUANT.excl('global correlation (GCOR)')		APQUAL.vstat.quality(high corr beyond networks), APQUAL.regr.corr_brain-quality(large area of high corr), APQUAL.regr.TSNR_final-artifact(low-TSNR vertical stripes)
sub-112	X
sub-113	X
sub-114		X		APQUANT.warn('TSNR average')		APQUAL.vstat.artifact(large patterns of corr/anticorr),	APQUAL.radcor.volreg-artifact(high central, non-GM values)
sub-115		X			APQUANT.excl('flip guess')	APQUAL.warns.flip(verified)
sub-116		X			APQUANT.excl('flip guess', see APQUAL for details)	APQUAL.warns.flip(uncertain, may be different subjects), APQUAL.ve2a.global(poor feature alignment; may be different subjects)
sub-117			X				APQUAL.regr.TSNR_final-artifact(low-TSNR vertical stripes)
sub-118		X			APQUANT.excl('censor fraction')		APQUAL.vstat.quality(noisy networks; odd patterns; high edge corr), APQUAL.vstat.artifacts(odd slice patterns; high edge corr)
sub-119	X			APQUANT.warn('censor fraction')			APQUAL.regr.TSNR_final-artifact(low-TSNR vertical stripes)
sub-120			X				APQUAL.vstat.quality(high corr beyond networks), APQUAL.regr.corr_brain-quality(large area of high corr), APQUAL.regr.TSNR_final-artifact(low-TSNR vertical stripes)
sub-201		X					APQUAL.regr.TSNR_final-artifact(vertical stripes), APQUAL.radcor.volreg-artifact(high central, non-GM values)	GUI.instacorr(artifactual patterns)
sub-202		X				APQUAL.vstat.artifact(non-phys corr/anticorr)		GUI.instacorr(artifactual patterns)
sub-203		X				APQUAL.vstat.artifact(non-phys corr/anticorr, slicewise artifact)	APQUAL.regr.corr_brain-artifact(non-phys patterns of high corr), APQUAL.radcor.volreg-artifact(high central, non-GM values)	GUI.instacorr(artifactual patterns)
sub-204		X		APQUANT.warn('censor fraction'), APQUANT.warn('average censored motion')			APQUAL.regr.TSNR_final-artifact(vertical stripes), APQUAL.radcor.volreg-artifact(high central, non-GM values)	GUI.instacorr(artifactual patterns)
sub-205		X			APQUANT.excl('global correlation (GCOR)')		APQUAL.regr.corr_brain-quality(large area of high corr), APQUAL.regr.TSNR_final-artifact(low central TSNR patch), APQUAL.radcor.volreg-artifact(high central, non-GM values)	GUI.instacorr(artifactual patterns)
sub-206		X					APQUAL.radcor.volreg-artifact(high central, non-GM values)	GUI.instacorr(artifactual patterns)
sub-207		X					APQUAL.radcor.volreg-artifact(high central, non-GM values)	GUI.instacorr(artifactual patterns)
sub-208		X		APQUANT.warn('censor fraction'), APQUANT.warn('average censored motion')			APQUAL.radcor.volreg-artifact(high central, non-GM values)	GUI.instacorr(artifactual patterns)
sub-209		X				APQUAL.vstat.artifact(non-phys corr/anticorr)	APQUAL.radcor.volreg-artifact(high central, non-GM values)	GUI.instacorr(artifactual patterns)
sub-210		X					APQUAL.ve2a.local(frontal EPI distortion/dropout)	GUI.instacorr(artifactual patterns)
sub-211		X				APQUAL.vstat.artifact(non-phys corr/anticorr)		GUI.instacorr(artifactual patterns)
sub-212		X						GUI.instacorr(artifactual patterns)
sub-213		X					APQUAL.radcor.volreg-artifact(high central, non-GM values)	GUI.instacorr(artifactual patterns)
sub-214		X		APQUANT.warn('global correlation (GCOR)')			APQUAL.regr.corr_brain-quality(large area of high corr)	GUI.instacorr(artifactual patterns)
sub-215		X				APQUAL.vstat.artifact(non-phys corr/anticorr)	APQUAL.regr.corr_brain-quality(large area of high corr), APQUAL.radcor.volreg-artifact(high central, non-GM values)	GUI.instacorr(artifactual patterns)
sub-216		X				APQUAL.vstat.artifact(non-phys corr/anticorr)	APQUAL.regr.TSNR_final-artifact(vertical stripes), APQUAL.radcor.volreg-artifact(high central, non-GM values)	GUI.instacorr(artifactual patterns)
sub-217		X					APQUAL.radcor.volreg-artifact(high central, non-GM values)	GUI.instacorr(artifactual patterns)
sub-218		X		APQUANT.warn('average censored motion')		APQUAL.vstat.artifact(non-phys corr/anticorr)	APQUAL.radcor.volreg-artifact(high central, non-GM values)	GUI.instacorr(artifactual patterns)
sub-219		X				APQUAL.vstat.artifact(non-phys corr/anticorr)	APQUAL.radcor.volreg-artifact(high central, non-GM values)	GUI.instacorr(artifactual patterns)
sub-220		X						GUI.instacorr(artifactual patterns)
sub-301			X				APQUAL.vstat.quality(odd/scattered corr in DMN and vis network)
sub-302	X
sub-303	X						APQUAL.vstat.quality(low/missing vis)
sub-304	X
sub-305			X				APQUAL.vstat.quality(all networks: missing/low corr)
sub-306	X						APQUAL.vstat.quality(low/missing vis)
sub-307		X			APQUANT.excl('censor fraction')		APQUAL.vstat.quality(large areas of high corr), APQUAL.regr.corr_brain-quality(large area of high corr)
sub-308	X						APQUAL.vstat.quality(low/missing vis)
sub-309		X			APQUANT.excl('censor fraction')
sub-310	X
sub-311	X			APQUANT.warn('TSNR average')			APQUAL.vstat.quality(low aud)
sub-312	X
sub-313	X						APQUAL.vorigEPI(bright CSF around cerebellum)
sub-314		X			APQUANT.excl('censor fraction')
sub-315		X		APQUANT.warn('TSNR average')	APQUANT.excl('censor fraction')		APQUAL.vorig.EPI(localized dropout region), APQUAL.vstat.quality(low/missing vis; odd corr/anticorr in DMN)
sub-316		X			APQUANT.excl('censor fraction')		APQUAL.vstat.quality(low/missing vis and aud; odd DMN patterns)
sub-401		X						GUI.instacorr(artifactual patterns)
sub-402		X		APQUANT.warn('average censored motion'), APQUANT.warn('TSNR average')			APQUAL.vstat.quality(vis: corr/anticorr patterns)	GUI.instacorr(artifactual patterns)
sub-403		X					APQUAL.regr.TSNR_final-artifact(low-TSNR vertical stripes)	GUI.instacorr(artifactual patterns)
sub-404		X						GUI.instacorr(artifactual patterns)
sub-405		X			APQUANT.excl('censor fraction')		APQUAL.regr.TSNR_final-artifact(low-TSNR vertical stripes)	GUI.instacorr(artifactual patterns)
sub-406		X						GUI.instacorr(artifactual patterns)
sub-407		X					APQUAL.regr.TSNR_final-artifact(vertical stripes)	GUI.instacorr(artifactual patterns)
sub-408		X					APQUAL.regr.TSNR_final-artifact(vertical stripes)	GUI.instacorr(artifactual patterns)
sub-409		X					APQUAL.vorig.EPI(odd central pattern/artifact), APQUAL.vstat.quality(low/missing DMN and vis), APQUAL.regr.TSNR_final-artifact(low TSNR blobs)	GUI.instacorr(artifactual patterns)
sub-410		X					APQUAL.regr.TSNR_final-artifact(low-TSNR vertical stripes)	GUI.instacorr(artifactual patterns)
sub-411		X					APQUAL.regr.TSNR_final-artifact(low-TSNR vertical stripes)	GUI.instacorr(artifactual patterns)
sub-412		X					APQUAL.regr.TSNR_final-artifact(low-TSNR vertical stripes)	GUI.instacorr(artifactual patterns)
sub-413		X					APQUAL.vstat.quality(low/missing vis), APQUAL.regr.TSNR_final-artifact(low-TSNR vertical stripes)	GUI.instacorr(artifactual patterns)
sub-414		X					APQUAL.vstat.quality(low/missing vis; odd corr/anticorr patterns)	GUI.instacorr(artifactual patterns)
sub-415		X					APQUAL.vstat.quality(low/missing vis), APQUAL.regr.TSNR_final-artifact(low-TSNR vertical stripes)	GUI.instacorr(artifactual patterns)
sub-416		X					APQUAL.vorig.EPI(odd pattern in center; frontal distortion/dropout), APQUAL.ve2a.local(frontal EPI distortion/dropout)	GUI.instacorr(artifactual patterns)
sub-417		X					APQUAL.regr.TSNR_final-artifact(low-TSNR vertical stripes)	GUI.instacorr(artifactual patterns)
sub-418		X						GUI.instacorr(artifactual patterns)
sub-419		X		APQUANT.warn('average censored motion')			APQUAL.regr.TSNR_final-artifact(low-TSNR vertical stripes)	GUI.instacorr(artifactual patterns)
sub-420		X					APQUAL.vstat.quality(low/missing vis), APQUAL.regr.TSNR_final-artifact(low-TSNR vertical stripes)	GUI.instacorr(artifactual patterns)
sub-421		X						GUI.instacorr(artifactual patterns)
sub-422		X						GUI.instacorr(artifactual patterns)
sub-423		X						GUI.instacorr(artifactual patterns)
sub-501			X				APQUAL.regr.TSNR_final-artifact(low-TSNR vertical stripes)
sub-502			X	APQUANT.warn('censor fraction')			APQUAL.vorig.EPI(slicewise artifact patterns; dropout in frontal/inf brain), APQUAL.regr.TSNR_final-artifact(low-TSNR vertical stripes)
sub-503			X				APQUAL.vorig.EPI(slicewise artifact patterns; dropout in frontal/inf brain), APQUAL.vstat.quality(low/missing vis; odd corr/anticorr patterns)
sub-504			X	APQUANT.warn('censor fraction')			APQUAL.vorig.EPI(slicewise artifact patterns and ringing; dropout in frontal/inf brain), APQUAL.regr.TSNR_final-artifact(low-TSNR vertical stripes)
sub-505	X
sub-506	X			APQUANT.warn('censor fraction'), APQUANT.warn('average censored motion')
sub-507		X			APQUANT.excl('censor fraction')		APQUAL.regr.corr_brain-quality(large areas of high corr)
sub-508		X				APQUAL.vstat.artifact(large regions of corr/anticorr, non-phys patterns), APQUAL.regr.corr_brain-quality(all high corr within brain)
sub-509		X		APQUANT.warn('censor fraction')		APQUAL.vorig.EPI(very large ventricle; slicewise artifact patterns; dropout in frontal/inf brain), APQUAL.va2t.local(poor alignment due to size of ventricles); APQUAL.vstat.quality(odd corr/anticorr patterns)
sub-510	X
sub-511		X			APQUANT.excl('censor fraction')
sub-512		X			APQUANT.excl('censor fraction')
sub-513			X				APQUAL.vorig.EPI(large dropout region), APQUAL.vorig.anat(localized feature, where EPI shows dropout)
sub-514	X
sub-515	X						APQUAL.vorig.EPI(bright CSF around cerebellum)
sub-516	X						APQUAL.regr.tsnr_final.quality(low TSNR in subcortex, frontal regions)
sub-517			X				APQUAL.vorig.EPI(several localized dropouts), APQUAL.vorig.anat(several localized features)
sub-518		X			APQUANT.excl('flip guess', see APQUAL for details)	APQUAL.vorig.EPI(upside down volume)
sub-519		X			APQUANT.excl('censor fraction'), APQUANT.excl('flip guess', see APQUAL for details)	APQUAL.vorig.EPI(upside down volume)
sub-520	X						APQUAL.regr.tsnr_final.quality(low TSNR in subcortex, frontal regions)
sub-601		X			APQUANT.excl('global correlation (GCOR)')	APQUAL.regr.corr_brain-quality(large area of high corr, essentially whole brain)
sub-602	X
sub-603		X			APQUANT.excl('global correlation (GCOR)')	APQUAL.regr.corr_brain-quality(large area of high corr, essentially whole brain)	APQUAL.vstat.quality(whole brain, strong corr)
sub-604	X						APQUAL.ve2a.local(areas of poor alignment and distortion in anterior)
sub-605	X						APQUAL.vstat.quality(odd patterns of high corr in aud)
sub-606		X		APQUANT.warn('global correlation (GCOR)')		APQUAL.regr.corr_brain-quality(large area of high corr, essentially whole brain)	APQUAL.ve2a.local(areas of poor alignment and distortion in anterior)
sub-607	X
sub-608	X
sub-609		X			APQUANT.excl('global correlation (GCOR)')	APQUAL.regr.corr_brain-quality(large area of high corr, essentially whole brain)	APQUAL.vstat.quality(whole brain, strong corr)
sub-610		X			APQUANT.excl('global correlation (GCOR)')	APQUAL.regr.corr_brain-quality(large area of high corr, essentially whole brain)	APQUAL.ve2a.local(areas of poor alignment and distortion in anterior), APQUAL.vstat.quality(whole brain, strong corr)
sub-611	X
sub-612		X			APQUANT.excl('global correlation (GCOR)')	APQUAL.regr.corr_brain-quality(large area of high corr, essentially whole brain)	APQUAL.vstat.quality(whole brain, strong corr), APQUAL.regr.tsnr_final-quality(low TSNR in subcortex and frontal areas)
sub-613		X			APQUANT.excl('global correlation (GCOR)')	APQUAL.regr.corr_brain-quality(large area of high corr, essentially whole brain)	APQUAL.vstat.quality(large areas of high corr, beyond networks)
sub-614	X						APQUAL.ve2a.local(dropout in subcort and frontal areas), APQUAL.regr.tsnr_final-quality(low TSNR in subcortex and frontal areas)
sub-615			X	APQUANT.warn('global correlation (GCOR)')			APQUAL.regr.corr_brain-quality(fairly full area of high corr)
sub-616	X
sub-617	X						APQUAL.regr.tsnr_final-quality(low TSNR in subcortex and frontal areas)
sub-618			X	APQUANT.warn('global correlation (GCOR)')
sub-619			X	APQUANT.warn('global correlation (GCOR)')			APQUAL.vstat.quality(large areas of high corr, beyond networks), APQUAL.regr.corr_brain-quality(fairly full area of high corr)
sub-620	X			APQUANT.warn('censor fraction')			APQUAL.warns.gen-censor(censor fraction just below limit), APQUAL.regr.corr_brain-quality(fairly full area of high corr), APQUAL.regr.tsnr_final-quality(low TSNR in subcortex and frontal areas)
sub-701		X			APQUANT.excl('censor fraction')		APQUAL.regr.corr_brain-quality(large area of high corr, also noisy)
sub-702	X
sub-703		X			APQUANT.excl('censor fraction')		APQUAL.ve2a.local(frontal EPI dropout), APQUAL.regr.corr_brain-quality(large area of high corr, also noisy)
sub-704			X				APQUAL.vstat.quality(large areas of high corr, beyond networks), APQUAL.regr.corr_brain-quality(fairly full area of high corr)
sub-705		X			APQUANT.excl('censor fraction')		APQUAL.vstat.quality(reasonable networks, for such high censoring)
sub-706		X		APQUANT.warn('global correlation (GCOR)')	APQUANT.excl('censor fraction')	APQUAL.vstat.quality(large areas of high corr, beyond networks), APQUAL.regr.corr_brain-quality(fairly full area of high corr)
sub-707	X
sub-708		X			APQUANT.excl('censor fraction')		APQUAL.vstat.quality(large areas of high corr, beyond networks, and noisy)
sub-709	X
sub-710	X			APQUANT.warn('censor fraction')
sub-711	X
sub-712		X			APQUANT.excl('censor fraction')		APQUAL.vstat.quality(very noisy corr, extended areas, high anticorr outside brain for aud)
sub-713		X			APQUANT.excl('censor fraction')
sub-714		X			APQUANT.excl('censor fraction')	APQUAL.vstat.quality(very noisy corr, extended areas, odd anticorr patterns)
sub-715		X			APQUANT.excl('censor fraction')
sub-716		X			APQUANT.excl('censor fraction')	APQUAL.vstat.quality(very noisy corr, extended areas, odd anticorr patterns)	APQUAL.vorig.EPI(dark spot in WM)
sub-717	X
sub-718	X						APQUAL.ve2a.local(much CSF outside the brain, but alignment is still good---brain structures match, importantly)
sub-719	X
sub-720	X			APQUANT.warn('average censored motion')			APQUAL.mot.enorm(sawtooth pattern, many motion points just below threshold), APQUAL.vstat.quality(some minor odd anticorr patterns)
Task data
sub-001	X
sub-002	X
sub-003	X						APQUAL.vorig.EPI(small frontal ghosting)
sub-004	X
sub-005			X				APQUAL.vstat.quality(low F-stat values, TASK stim shows low/no vis cort)	GUI.instacorr(corr within vis cort is high---perhaps bad timing file?)
sub-006	X
sub-007	X						APQUAL.mot.enorm(sawtooth pattern, many motion points just below threshold)
sub-008	X
sub-009		X		APQUANT.warn('global correlation (GCOR)'), APQUANT.warn('TSNR average')	APQUANT.excl('censor fraction'), APQUANT.excl('global correlation (GCOR)'), APQUANT.excl('fraction TRs censored')		APQUAL.vstat.quality(low F-stat values but peaks in 'standard' places, TASK stim shows low vis cort), APQUAL.regr.corr_brain-artifact(high corr throughout nearly whole brain)
sub-010			X				APQUAL.vorig.EPI(hole in mid-sagittal), APQUAL.vstat.quality(low F-stat values but peaks in 'standard' places)	GUI.instacorr(corr within vis cort is high---maybe timing file issue?)
sub-011	X
sub-012		X			APQUANT.excl('censor fraction'), APQUANT.excl('average censored motion'), APQUANT.excl('fraction TRs censored')		APQUAL.vstat.quality(low F-stat values but peaks in 'standard' places, TASK stim shows low vis cort), APQUAL.regr.corr_brain-artifact(high corr throughout nearly whole brain)
sub-013			X	APQUANT.warn('TSNR average'), APQUANT.warn('fraction TRs censored')			APQUAL.vorig.EPI(tight FOV, small frontal ghosting?), APQUAL.vstat.quality(low F-stat values, TASK stim shows low vis cort), APQUAL.regr.corr_brain-artifact(somewhat large area)
sub-014	X			APQUANT.warn('average censored motion')
sub-015	X
sub-016			X				APQUAL.vstat.quality(low F-stat values, TASK stim shows low vis cort)
sub-017		X			APQUANT.excl('censor fraction'), APQUANT.excl('average censored motion'), APQUANT.excl('max censored displacement'), APQUANT.excl('fraction TRs censored')		APQUAL.vstat.quality(surprisingly good stats patterns, for so much motion)
sub-018	X						APQUAL.mot.outliers(long-duration pattern), APQUAL.regr.corr_brain-artifact(large, non-phys pattern of high corr)	GUI.instacorr(abrupt change at TR=214?)
sub-019	X
sub-020			X				APQUAL.vorig.EPI(tight FOV, frontal ghosting)
sub-021			X	APQUANT.warn('fraction TRs censored'), APQUANT.warn('average censored motion')			APQUAL.vorig.EPI(notable ghosting and distortion in inferior slices), APQUAL.vstat.quality(surprisingly good, given EPI distortions)
sub-022		X			APQUANT.excl('censor fraction'), APQUANT.excl('average censored motion'), APQUANT.excl('fraction TRs censored')		APQUAL.vorig.EPI(notable ghosting and distortion in inferior slices), APQUAL.vstat.quality(surprisingly good, given EPI distortions and motion levels)
sub-023			X	APQUANT.warn('global correlation (GCOR)')			APQUAL.vstat.quality(noisy/low F-stat values, TASK stim shows low vis cort), APQUAL.regr.corr_brain-artifact(large area of high values)
sub-024		X		APQUANT.warn('TSNR average')	APQUANT.excl('censor fraction'), APQUANT.excl('average censored motion'), APQUANT.excl('global correlation (GCOR)'), APQUANT.excl('fraction TRs censored')		APQUAL.vstat.quality(noisy/low F-stat values, TASK stim shows low vis cort), APQUAL.regr.task-ideal-stim(perhaps stimulus-correlated motion?), APQUAL.regr.corr_brain-artifact(nearly full brain of high values)
sub-025			X	APQUANT.warn('average censored motion'), APQUANT.warn('global correlation (GCOR)')			APQUAL.vorig.EPI(tight FOV, small frontal ghosting), APQUAL.vstat.quality(noisy/low F-stat values, TASK stim shows low vis cort), APQUAL.regr.corr_brain-artifact(large area of high values)
sub-026		X			APQUANT.excl('censor fraction'), APQUANT.excl('fraction TRs censored')		APQUAL.vstat.quality(stats look surpringly good given motion amount)
sub-027		X			APQUANT.excl('censor fraction'), APQUANT.excl('global correlation (GCOR)'), APQUANT.excl('fraction TRs censored')		APQUAL.vstat.quality(noisy/low F-stat values, TASK stim shows low vis cort), APQUAL.regr.task-ideal-stim(perhaps stimulus-correlated motion?), APQUAL.regr.corr_brain-artifact(nearly full brain of high values)
sub-028	X			APQUANT.warn('average censored motion')			APQUAL.vorig.EPI(tight FOV, small frontal ghosting?)
sub-029	X			APQUANT.warn('censor fraction'), APQUANT.warn('fraction TRs censored'), APQUANT.warn('average censored motion')			APQUAL.regr.corr_brain-artifact(large area of high corr), APQUAL.regr.tsnr_final-quality(ghosting pattern)
sub-030	X
